# Supplementary material for: Transcriptome analyses identify key genes and potential mechanisms in a rat model of osteoarthritis
Source: J Orthop Surg Res. 2018 Dec 14;13:319. doi: 10.1186/s13018-018-1019-3 (PMC6295024; doi:10.1186/s13018-018-1019-3)
Supplement: Supplementary file 1 — Table S1. Detailed DEGs in a surgical-induced rat OA model. (XLSX 12 kb) [file 13018_2018_1019_MOESM1_ESM.xlsx]

## Sheet: Sheet1
Table S1:Detailed DEGs in Surgical-induced Rat OA Model.
	OA vs. Contralateral group	OA vs. Sham group
Upregulated genes	Gpm6b, Myof, Fam134b, BI274428, Tcn2, Adamts4, Pecam1, BM387711, Dclk1, Lrrc4c, Cpxm2, Dclk1, Ednra, Inhbb, Prrx2, Hecw2, Trim16, AW251647, Ltbp2, LOC500300, BF386199, Fabp5, Tnfaip6, AI639128, Il17re, Col14a1, Msln, Hey2, Pxdn, Col4a1, Tmem35, Col4a1, LOC100910996, Prss23, BE107169, Vcan, Ch25h, Etl4, AW527232, Adgrl4, BI283685, Tnc, Col1a1, Ednra, Wisp2, BG379279, Inhba, Sfrp4, Reln, Lrrc17, Ra…	Slc22a4, Ednrb, Cdk14, Akap2, Sytl2, Galnt1, Chsy1, AI137988, BE114497, Atp10d, BF283694, Fat4, Vcan, Mcub, Antxr2, BF558478, Fam64a, BE116140, Ier5, C1s, BI282932, Cpxm2, Stk17b, RGD1560248, Dclk1, Pxdn, Ifitm3, Pecam1, AI639128, Etl4, Galnt3, AI029337, Dclk1, Serpinf1, Cables1, Col4a1, Cystm1, BE107169, BF386199, Sfrp4, Fam134b, AW251647, Crispld2, AI407797, Cdh13, Panx3, Kdr, Stx11, Rnf144b, C…
Downregulated genes	Mylpf, Myh4, Acta1, Tnnc2, Pgam2, Myl1, Tpm1, Mybpc1, Tpm1, LOC102555739, Styxl1, AW531898, BF394515, Myoc, BG373668, Lect1, AW526072, Perp, Rps6ka6, AI410020, BG670805, BE117752, Adssl1, MGC109340, Hs3st1, Scgb2a2, Lrfn4, BF558870, BF291108, Esrrg, Atp2a1, BE110033, AI070365, Prkaa2, BF398364, Sfrp5, RGD1306739, Slc35f2, Tsx, Tmem200c Selenbp1, Pdk4, Ramp2, AA996804, LOC499770, Bex1, Slc6a1, Sog…	Npw, Mybpc1, Dbp, Enho, Helt, Ntn5, Styxl1, LOC102555739, Camk4, Hs3st1, BE107167, BF397224, Zfp498, BF391800, Prcd, Gsr, Myoc, AI410020, Lect1, Perp, Id4, Cth, LOC102547664, LOC102556170, MGC109340, Slc35f2, BF419607, Tmem139, Nr1d1, Selenbp1, Kctd4, Ephx1, Id4, Plxna4, BE110033, LOC100362572, AA996804, Per3, Ramp3, AI070365, Esrrg, Id4,Klf15, Fbln1, Kctd4, Nrtn, BE109363, Hist3h2a, Tst, AI41043…
